# Supplementary material for: A Ratiometric Fluorescent Probe Based on RhB Functionalized Tb-MOFs for the Continuous Visual Detection of Fe3+ and AA
Source: Molecules. 2023 Aug 3;28(15):5847. doi: 10.3390/molecules28155847 (PMC10421046; doi:10.3390/molecules28155847)
Supplement: Supplementary file 1 [file molecules-28-05847-s001.zip]

Archive with 1 entries (1 files):
- molecules-2497089-supplementary.pdf
